# Supplementary material for: Long Non-Coding RNAs Associated with Ribosomes in Human Adipose-Derived Stem Cells: From RNAs to Microproteins
Source: Biomolecules. 2021 Nov 11;11(11):1673. doi: 10.3390/biom11111673 (PMC8615451; doi:10.3390/biom11111673)
Supplement: Supplementary file 1 [file biomolecules-11-01673-s001.zip]

Archive with 1 entries (1 files):
- biomolecules-1390866-supplementary.pdf
